# Supplementary material for: Induction of Programmed Cell Death in Acanthamoeba culbertsoni by the Repurposed Compound Nitroxoline
Source: Antioxidants (Basel). 2023 Dec 6;12(12):2081. doi: 10.3390/antiox12122081 (PMC10740438; doi:10.3390/antiox12122081)
Supplement: Supplementary file 1 [file antioxidants-12-02081-s001.zip]

Archive with 2 entries (2 files):
- Supplementary material proteomic analysis.xlsx
- Supplementary Material.pdf
