# Supplementary material for: Induction of Programmed Cell Death in Acanthamoeba culbertsoni by the Repurposed Compound Nitroxoline
Source: Antioxidants (Basel). 2023 Dec 6;12(12):2081. doi: 10.3390/antiox12122081 (PMC10740438; doi:10.3390/antiox12122081)
Supplement: Supplementary file 1 [file antioxidants-12-02081-s001.zip › Supplementary material proteomic analysis.xlsx]

## Sheet: Feuil1
	Majority protein IDs	Protein identification	Nitroxoline_Ctrl fold change	-Log Student's T-test p-value Nitroxoline_Ctrl
1039	ACA1_089140-t26_1-p1	Amidohydrolase superfamily protein	-4.40341	1.83386177256624
4432	ACA1_389100-t26_1-p1	DiacylglycerylN,N,N-trimethylhomoserine synthesis protein	-4.19141	3.61917154494557
1549	ACA1_130560-t26_1-p1	Glucosyl hydrolase family protein	-3.724	2.74002334699431
2383	ACA1_192070-t26_1-p1	dihydropyrimidine dehydrogenase	-3.68879	3.97936813190764
1764	ACA1_146610-t26_1-p1	Protein kinase domain containing protein	-3.62668	2.1352365365098
3279	ACA1_273770-t26_1-p1	Uncharacterized protein	-3.36169	4.23028002116205
2600	ACA1_209240-t26_1-p1	RNA recognition motif domain containing protein	-3.36137	1.60459289625648
4015	ACA1_362140-t26_1-p1;ACA1_362300-t26_1-p1	Uncharacterized protein	-3.12123	2.06042188657976
1340	ACA1_110130-t26_1-p1	MOSC domain containing protein	-2.84898	2.17261108506173
568	ACA1_060630-t26_1-p1	4Fe4S ferredoxin iron-sulfur binding domain containing protein	-2.78079	2.15603197251028
359	ACA1_048400-t26_1-p1	cholesterol 7-desaturase	-2.74986	1.41545926952155
2703	ACA1_218690-t26_1-p1	Acireductone dioxygenase	-2.72425	2.40291583246413
461	ACA1_054460-t26_1-p1	Cytochrome b-like heme/steroid binding domain containing protein	-2.69234	3.01198483262506
742	ACA1_068700-t26_1-p1	Purple acid phosphatase	-2.67002	2.73728480328995
3637	ACA1_296040-t26_1-p1	Uncharacterized protein	-2.63953	3.0576995121244
871	ACA1_073430-t26_1-p1	Sterol C22 desaturase-like, putative	-2.61043	1.86210512313355
1286	ACA1_103630-t26_1-p1	Peroxidase	-2.60712	3.00924684636238
1462	ACA1_117180-t26_1-p1	guanylate cyclase	-2.55628	1.67564967866224
2648	ACA1_215950-t26_1-p1	Transglycosylase SLT domain-containing protein	-2.53071	1.04666367191978
499	ACA1_057250-t26_1-p1	Fatty acid desaturase, putative	-2.48598	2.80600298296826
3234	ACA1_269340-t26_1-p1	Amidophosphoribosyltransferase	-2.47272	2.50738350001211
1926	ACA1_162660-t26_1-p1;ACA1_388530-t26_1-p1	Uncharacterized protein	-2.44267	2.59400296109455
2527	ACA1_202670-t26_1-p1	Uncharacterized protein	-2.43267	2.34617266149297
388	ACA1_051490-t26_1-p1	Cysteine proteinase 5, putative	-2.40207	1.96618681205767
618	ACA1_062600-t26_1-p1	Ctype lysozyme/alpha-lactalbumin superfamily	-2.35954	1.40586883367596
190	ACA1_035530-t26_1-p1	Oxidoreductase domain containing protein	-2.34591	3.474396725093
1717	ACA1_144030-t26_1-p1	Dual specificity phosphatase, catalytic domain containing protein	-2.33235	1.67246456316681
2865	ACA1_234000-t26_1-p1	Purple acid phosphatase	-2.30791	1.70766611994051
1664	ACA1_142120-t26_1-p1	Uncharacterized protein	-2.28634	2.31826622429362
285	ACA1_041920-t26_1-p1	Deoxyribonuclease II, putative	-2.25843	1.81881699516417
569	ACA1_060700-t26_1-p1	Transmembrane protein	-2.23819	1.9868277978203
4351	ACA1_382580-t26_1-p1	LBP / BPI / CETP family, Cterminal domain containing protein	-2.23053	1.70047530504706
989	ACA1_081830-t26_1-p1	Mitochondrial genome maintenance protein	2.04154	2.41735395482692
2243	ACA1_183010-t26_1-p1	AarF domain containing kinase 5, putative	2.05341	2.54141414191722
3537	ACA1_290240-t26_1-p1	4-hydroxyphenylpyruvate dioxygenase	2.06802	3.6251896848203
1030	ACA1_088820-t26_1-p1	proton-translocating NAD(P)(+) transhydrogenase	2.0987	1.37731531934744
2103	ACA1_174790-t26_1-p1	Zinc finger protein	2.42551	1.707414336443
3340	ACA1_278110-t26_1-p1	CatecholO-methyltransferase domain containing protein 1, putative	2.81357	4.11797436332356
2601	ACA1_209250-t26_1-p1	Hsp20/alpha crystallin superfamily protein	2.84752	2.71737776280735
1023	ACA1_087970-t26_1-p1	NACHT domain containing protein	2.89873	0.735793026183806
3484	ACA1_288530-t26_1-p1	Peptide deformylase	2.94801	3.09145839002198
3339	ACA1_278090-t26_1-p1	Uncharacterized protein	3.72191	2.06424558368218
2920	ACA1_238250-t26_1-p1	Acyl-coenzyme A oxidase	3.72648	1.29772712397596
4522	ACA1_398080-t26_1-p1	Stretchresponsive fibronectin protein type 3, putative	3.99696	3.18944882502122
1757	ACA1_146430-t26_1-p1	Catalase	4.72958	4.6785601652878
1385	ACA1_113500-t26_1-p1	DUF5923 domain-containing protein	5.5375	3.45723824375251
1041	ACA1_089160-t26_1-p1	pseudogene	5.6868	4.10800322420767
1662	ACA1_142090-t26_1-p1	rRNA metabolism protein, SBDS family	5.89591	3.81077435621753
3638	ACA1_296050-t26_1-p1	Uncharacterized protein	6.90571	2.29460497755892
2267	ACA1_183920-t26_1-p1	Hsp20/alpha crystallin family protein	11.2071	2.63936131301992
415	ACA1_052800-t26_1-p1	O-methyltransferase family 3 protein	11.7023	4.15975093647531
1885	ACA1_157970-t26_1-p1	DUF5923 domain-containing protein	12.2344	3.27305941453853
1853	ACA1_155620-t26_1-p1	Uncharacterized protein	12.4922	4.91880642560117
2213	ACA1_182020-t26_1-p1	Uncharacterized protein	19.1301	2.25250010482334
2934	ACA1_240830-t26_1-p1	Elongation factor Tu domain 2/elongation factor G Cterminus domain containing protein	31.8185	1.84709631359636
